# Supplementary material for: Impact of Plastic-Related Compounds on P-Glycoprotein and Breast Cancer Resistance Protein In Vitro
Source: Molecules. 2023 Mar 17;28(6):2710. doi: 10.3390/molecules28062710 (PMC10058098; doi:10.3390/molecules28062710)
Supplement: Supplementary file 1 [file molecules-28-02710-s001.zip]

Archive with 2 entries (2 files):
- molecules-2267277-supplementary.pdf
- Supplementary Video S1.pptx
